# Supplementary material for: Polyoxyethylene Group-Dependent Surface Properties and Aggregation Behavior in Oleyl-Based Sulfosuccinate Systems
Source: Molecules. 2025 May 26;30(11):2321. doi: 10.3390/molecules30112321 (PMC12156318; doi:10.3390/molecules30112321)
Supplement: Supplementary file 1 [file molecules-30-02321-s001.zip]

Archive with 1 entries (1 files):
- molecules-3612295-supplementary.pdf
